# Supplementary material for: Watching ion-driven kinetics of ribozyme folding and misfolding caused by energetic and topological frustration one molecule at a time
Source: Nucleic Acids Res. 2023 Sep 27;51(19):10737–51. doi: 10.1093/nar/gkad755 (PMC10602927; doi:10.1093/nar/gkad755)
Supplement: gkad755_Supplemental_Files [file gkad755_supplemental_files.zip]

Archive with 4 entries (4 files):
- azo_kinetics_folding.mp4
- azo_kinetics_topological_trap.mp4
- model_structures.zip
- Supplementary.pdf
